# Supplementary material for: Responses of Free-Living Planktonic Bacterial Communities to Experimental Acidification and Warming
Source: Microorganisms. 2023 Jan 20;11(2):273. doi: 10.3390/microorganisms11020273 (PMC9963540; doi:10.3390/microorganisms11020273)
Supplement: Supplementary file 1 [file microorganisms-11-00273-s001.zip]

Archive with 1 entries (1 files):
- microorganisms-2054793-supplementary.pdf
